# Supplementary material for: The Evolution of Clinically Aggressive Triple-Negative Breast Cancer Shows a Large Mutational Diversity and Early Metastasis to Lymph Nodes
Source: Cancers (Basel). 2021 Oct 12;13(20):5091. doi: 10.3390/cancers13205091 (PMC8534164; doi:10.3390/cancers13205091)
Supplement: Supplementary file 1 [file cancers-13-05091-s001.zip › Table S2.xlsx]

## Sheet: Driver SNV
Case	Sample	Mutation	Gene	Protein change	ClinVar	SIFT prediction	Polyphen2 HDIV prediction	Polyphen2 HVAR prediction	MutationTaster prediction	Reference sequence
TNBC11	Primary treatment-naïve tumor 1	chrX:g.39923020C>A	BCOR	p.G1230C	NA	Tolerated	Damaging	Possibly damaging	Deleterious	NM_001123385
TNBC11	Primary treatment-naïve tumor 1	chr22:g.41573560C>T	EP300	p.Q1949X	NA	NA	NA	NA	Deleterious	NM_001429
TNBC11	Primary treatment-naïve tumor 1	chr17:g.56436149G>A	RNF43	p.R330X	NA	NA	NA	NA	Deleterious	NM_017763
TNBC11	Primary treatment-naïve tumor 1	chr17:g.7577534C>A	TP53	p.R249S	Pathogenic	Damaging	Damaging	Damaging	Deleterious	NM_000546
TNBC11	Primary treatment-naïve tumor 2	chr6:g.157469779C>A	ARID1B	p.A845E	NA	Tolerated	Possibly damaging	Benign	Probably harmless	NM_017519
TNBC11	Primary treatment-naïve tumor 2	chr19:g.11024679G>A	CARM1	p.E266K	NA	Damaging	Damaging	Damaging	Deleterious	NM_199141
TNBC11	Primary treatment-naïve tumor 2	chrX:g.70354253C>T	MED12	p.T1555M	NA	Damaging	Damaging	Possibly damaging	Deleterious	NM_005120
TNBC11	Primary treatment-naïve tumor 2	chr5:g.14290880C>T	TRIO	p.T199I	NA	Damaging	Damaging	Damaging	Deleterious	NM_007118
TNBC11	Primary treatment-naïve tumor 2	chr2:g.43451775C>A	ZFP36L2	p.A390S	NA	Tolerated	Damaging	Possibly damaging	Deleterious	NM_006887
TNBC11	Recurrence	chr22:g.41573560C>T	EP300	p.Q1949X	NA	NA	NA	NA	Deleterious	NM_001429
TNBC11	Recurrence	chr4:g.153271243G>A	FBXW7	p.R179C	NA	Damaging	Damaging	Possibly damaging	Deleterious	NM_033632
TNBC11	Recurrence	chrX:g.44929157C>T	KDM6A	p.Q753X	NA	NA	NA	NA	Deleterious	NM_021140
TNBC11	Recurrence	chr2:g.48030640C>-	MSH6	p.T1085fs	Pathogenic	NA	NA	NA	NA	NM_000179
TNBC11	Recurrence	chr1:g.115256533C>T	NRAS	p.G60R	NA	Damaging	Damaging	Damaging	Deleterious	NM_002524
TNBC11	Recurrence	chr13:g.48954341G>C	RB1	p.A488P	NA	Damaging	Damaging	Damaging	Deleterious	NM_000321
TNBC11	Recurrence	chr17:g.7577534C>A	TP53	p.R249S	Pathogenic	Damaging	Damaging	Damaging	Deleterious	NM_000546
TNBC18	Primary treatment-naïve tumor	chr3:g.142231221G>A	ATR	p.T1578I	NA	Damaging	Benign	Benign	Deleterious	NM_001184
TNBC18	Primary treatment-naïve tumor	chr7:g.2962867T>C	CARD11	p.T681A	NA	Damaging	Benign	Benign	Deleterious	NM_032415
TNBC18	Primary treatment-naïve tumor	chr19:g.33793107C>T	CEBPA	p.A72T	NA	Tolerated	Damaging	Possibly damaging	Deleterious	NM_004364
TNBC18	Primary treatment-naïve tumor	chr16:g.15815380C>T	MYH11	p.E1493K	NA	Damaging	Possibly damaging	Possibly damaging	Deleterious	NM_002474
TNBC18	Primary treatment-naïve tumor	chr17:g.74732517C>A	SRSF2	p.R131L	NA	Damaging	Damaging	Possibly damaging	Deleterious	NM_001195427
TNBC18	Primary treatment-naïve tumor	chr5:g.14508370C>T	TRIO	p.L3045F	NA	Damaging	Damaging	Damaging	Deleterious	NM_007118
TNBC18	Treated tumor	chr17:g.15938219C>T	NCOR1	p.S2332N	NA	Damaging	Damaging	Damaging	Deleterious	NM_006311
TNBC18	Treated tumor	chr17:g.74732517C>A	SRSF2	p.R131L	NA	Damaging	Damaging	Possibly damaging	Deleterious	NM_001195427
TNBC18	Treated tumor	chr5:g.14508370C>T	TRIO	p.L3045F	NA	Damaging	Damaging	Damaging	Deleterious	NM_007118
TNBC41	Treated tumor	chr19:g.17952511G>C	JAK3	p.R308G	NA	Damaging	Possibly damaging	Benign	Probably harmless	NM_000215
TNBC41	Treated tumor	chr3:g.178952085A>G	PIK3CA	p.H1047R	Pathogenic	Damaging	Possibly damaging	Benign	Deleterious	NM_006218
TNBC41	Treated tumor	chr10:g.43622131C>T	RET	p.R1050X	NA	NA	NA	NA	Deleterious	NM_020975
TNBC41	Lymph node	chr19:g.17952511G>C	JAK3	p.R308G	NA	Damaging	Possibly damaging	Benign	Probably harmless	NM_000215
TNBC41	Lymph node	chr1:g.82409181G>A	LPHN2	p.R309H	NA	Damaging	Damaging	Damaging	Deleterious	NM_001297704
TNBC41	Skin metastasis	chr19:g.17952511G>C	JAK3	p.R308G	NA	Damaging	Possibly damaging	Benign	Probably harmless	NM_000215
TNBC41	Skin metastasis	chr3:g.178952085A>G	PIK3CA	p.H1047R	Pathogenic	Damaging	Possibly damaging	Benign	Deleterious	NM_006218
TNBC84	Primary treatment-naïve tumor	chr22:g.41572929C>G	EP300	p.C1738W	NA	Damaging	Damaging	Damaging	Deleterious	NM_001429
TNBC84	Lymph node 1	chr1:g.155340754G>A	ASH1L	p.S2118F	NA	Damaging	Damaging	Possibly damaging	Deleterious	NM_018489
TNBC84	Lymph node 1	chr1:g.39788600C>T	MACF1	p.R1391C	NA	Damaging	Damaging	Damaging	Deleterious	NM_012090
TNBC84	Lymph node 1	chr22:g.36714284C>T	MYH9	p.D399N	NA	Damaging	Damaging	Damaging	Deleterious	NM_002473
TNBC84	Lymph node 1	chr16:g.2131748G>A	TSC2	p.V1255M	NA	Damaging	Damaging	Possibly damaging	Deleterious	NM_000548
TNBC84	Treated tumor	chr16:g.3843560G>-	CREBBP	p.P348fs	NA	NA	NA	NA	NA	NM_004380
TNBC84	Treated tumor	chr8:g.134251332C>T	NDRG1	p.R325Q	NA	Damaging	Damaging	Damaging	Deleterious	NM_001135242
TNBC84	Treated tumor	chr19:g.11106911G>A	SMARCA4	p.R539H	NA	Damaging	Damaging	Damaging	Deleterious	NM_001128844
TNBC84	Skin metastasis	chr16:g.3843560G>-	CREBBP	p.P348fs	NA	NA	NA	NA	NA	NM_004380
TNBC84	Skin metastasis	chr22:g.41572929C>G	EP300	p.C1738W	NA	Damaging	Damaging	Damaging	Deleterious	NM_001429
TNBC84	Lymph node 2	chr6:g.157528726G>A	ARID1B	p.V2138M	NA	Tolerated	Possibly damaging	Possibly damaging	Deleterious	NM_017519
