# Supplementary material for: The Evolution of Clinically Aggressive Triple-Negative Breast Cancer Shows a Large Mutational Diversity and Early Metastasis to Lymph Nodes
Source: Cancers (Basel). 2021 Oct 12;13(20):5091. doi: 10.3390/cancers13205091 (PMC8534164; doi:10.3390/cancers13205091)
Supplement: Supplementary file 1 [file cancers-13-05091-s001.zip › Table S1.xlsx]

## Sheet: Clinical characteristics
Patient	Age at diagnosis	Subtype	Histological type	Stage at diagnosis	Scarff-Bloom-Richardson	Overall survival (days)	Disease-free survival (days)	Treatment-free interval (days)	pCR
TNBC11	53	Triple negative	Ductal carcinoma	IIB	9	485	0	NO	NO
TNBC18	54	Triple negative	Ductal carcinoma	IIIB	9	834	0	NO	NO
TNBC41	45	Triple negative	Ductal carcinoma	IIB	9	798	0	NO	NO
TNBC84	60	Triple negative	Ductal carcinoma	IIIB	9	929	194	63	NO
